# Supplementary material for: Fine Mapping of Five Grain Size QTLs Which Affect Grain Yield and Quality in Rice
Source: Int J Mol Sci. 2024 Apr 9;25(8):4149. doi: 10.3390/ijms25084149 (PMC11050437; doi:10.3390/ijms25084149)
Supplement: Supplementary file 1 [file ijms-25-04149-s001.zip]

Archive with 9 entries (9 files):
- Figure S1.pdf
- Figure S2.pdf
- Figure S3.pdf
- Figure S4.pdf
- Figure S5.pdf
- Figure S6.pdf
- Figure S7.pdf
- Table S1.xlsx
- Table S2.xlsx
