# Supplementary material for: Fine Mapping of Five Grain Size QTLs Which Affect Grain Yield and Quality in Rice
Source: Int J Mol Sci. 2024 Apr 9;25(8):4149. doi: 10.3390/ijms25084149 (PMC11050437; doi:10.3390/ijms25084149)
Supplement: Supplementary file 1 [file ijms-25-04149-s001.zip › Table S1.xlsx]

## Sheet: Sheet1
Table S1 The phenotypic performance of four grain size traits in W240 and GZ63-4S
Trait	W240	GZ63-4S
GL (mm)	9.40 ± 0.05	8.91 ± 0.06**
GW (mm)	2.61 ± 0.04	2.43 ± 0.05**
LWR	3.60 ± 0.05	3.67 ± 0.06*
GT (mm)	2.08 ± 0.02	1.96 ± 0.03*
Data were represented as mean ± s.e.m. (n = 12).
GL, grain length; GW, grain width; LWR, length to width ration; GT, grain thickness.
*, ** indicate significance at P <0.05 and P <0.01, respectively
