# Supplementary material for: Fine Mapping of Five Grain Size QTLs Which Affect Grain Yield and Quality in Rice
Source: Int J Mol Sci. 2024 Apr 9;25(8):4149. doi: 10.3390/ijms25084149 (PMC11050437; doi:10.3390/ijms25084149)
Supplement: Supplementary file 1 [file ijms-25-04149-s001.zip › Table S2.xlsx]

## Sheet: sheet1
Table S3 Primers used in this study
Primer	Sequence (5'- 3')
R1887-F	GGGTACATCTTCGATTTAGGTTCA	QTL-mapping
R1887-R	CCACATCTTGTCCTAAACGTCA
R1180-F1	GAAGGTGACCAAGTTCATGCTGCATACTAGAACATAGTTTG
R1180-F2	GAAGGTCGGAGTCAACGGATTGCATACTAGAACATAGTTTA
R1180-R	AAAGCTAGTTAATAAACCCA
R1210-F	CAGAAAGCCAGCAGTCAGTG
R1210-R	CGCTTCCTCGGTTTTCAACA
RM220-F	GGAAGGTAACTGTTTCCAAC
RM220-R	GAAATGCTTCCCACATGTCT
RM1-F	GCGAAAACACAATGCAAAAA
RM1-R	GCGTTGGTTGGACCTGAC
RM490-F	ATCTGCACACTGCAAACACC
RM490-R	AGCAAGCAGTGCTTTCAGAG
R1685-F1	GAAGGTGACCAAGTTCATGCTCAAGAGCACACGCGCATACG
R1685-F2	GAAGGTCGGAGTCAAATTCAAGAGCACACGCGCATACA
R1685-R	CAACGGGCATGGAAATTATT
RM583-F	AGATCCATCCCTGTGGAGAG
RM583-R	GCGAACTCGCGTTGTAATC
R1106-F	CCTCCCAATGTGGAACCAAA
R1106-R	TGCTGGATCCTTTCAAACTACT
R1122-F1	GAAGGTGACCAAGTTCATGCTCTATATCCATGATATTATCC
R1122-F2	GAAGGTCGGAGTCAACGGATTCTATATCCATGATATTATCA
R1122-R	AAACTATGACAGAGTGTAAA
RM140-F	TGCCTCTTCCCTGGCTCCCCTG
RM140-R	GGCATGCCGAATGAAATGCATG
RM562-F	CACAACCCACAAACAGCAAG
RM562-R	CTTCCCCCAAAGTTTTAGCC
R1186-F	GGGTTGGGGGTAAGGAATGA
R1186-R	TCACCTTATGTAGCAGATGACCA
R1192-F	AGGTGGTAGGAGGGGGATAG
R1192-R	TATTCTCACCGACCTTGCCC
RM9-F	GGTGCCATTGTCGTCCTC
RM9-R	ACGGCCCTCATCACCTTC
RM5-F	TGCAACTTCTAGCTGCTCGA
RM5-R	GCATCCGATCTTGATGGG
RM488-F	AACAACCAGCGTATGCGTTCTCG
RM488-R	CCCACGGCTTTGTAGGAAGAAGC
RM246-F	GAGCTCCATCAGCCATTCAG
RM246-R	CTGAGTGCTGCTGCGACT
RM128-F	AGAAAGTAAAAATGAACCCAAAGGA
RM128-R	CATTATACTCCTCTACGGCCCA
RM212-F	CCACTTTCAGCTACTACCAG
RM212-R	CACCCATTTGTCTCTCATTATG
RM319-F	TACGGCACACAGGTAGGTTC
RM319-R	AAACAAGCTGAGTACTTTCTTAGC
RM486-F	CCCCCCTCTCTCTCTCTCTC
RM486-R	TAGCCACATCAACAGCTTGC
R1386-F	GTGATTCCACCACTTGCCAG
R1386-R	GGCGAGTTTGGGATTCAGAC
R1406-F	TATTATAGTCCACGCGGCCT
R1406-R	TCCATGGCCCATCACTATTCA
R1415-F	CCAATTCGTGGTCAAACCCA
R1415-R	ACCAACGTTGACGCGTAAAA
RM14-F	CCGAGGAGAGGAGTTCGAC
RM14-R	GTGCCAATTTCCTCGAAAAA
R2470-F	TGCAGTTTGAATAGTGCGGT
R2470-R	TCTCTCTTCGGTAGAATTGCCT
RM109-F	GCCGCCGGAGAGGGAGAGAGAG
RM109-R	CCCCGACGGGATCTCCATCGTC
R2900-F	GCCTGTGCTGCAATTGTACA
R2900-R	GCTTCAAAGAAGCAGAGTCCA
RM211-F	CCGATCTCATCAACCAACTG
RM211-R	CTTCACGAGGATCTCAAAGG
R2317-F	CATCGGTGTATGCTGACTGC
R2317-R	TGTGAGCCGAAAAAACCAGG
RM555-F	TTGGATCAGCCAAAGGAGAC
RM555-R	CAGCATTGTGGCATGGATAC
R2479-F	GACAGAGGAGATGGGCATCA
R2479-R	ACGAAGTGCCTCTCTCTCTC
R2746-F	AATATGCACTAAGTTGTTGCTATGT
R2746-R	GGTGGGTATAGGTGGATCGA
RM71-F	CTAGAGGCGAAAACGAGATG
RM71-R	GGGTGGGCGAGGTAATAATG
R2100-F	ACCAGACAAGAGATCAGGATCA
R2100-R	TTTCAGCAAAGGCCCTCAAG
R2125-F	ACGACTTCATTCTGCCTTCTTG
R2125-R	GCATTGACCTGTGAAGCCAT
R2158-F	CATGATCCAGGGCCTAGGAT
R2158-R	CTCCCTCATCCTTCGTGTGT
R2178-F	AAACTACACAAGAAACAAGTCTCTT
R2178-R	AAAAAGGCTTGAGCGGTCAC
R2198-F	CCTCATGAGACAACTTTGTTGC
R2198-R	GCAATTGTTTTCTAAGATGGCAGA
RM262-F	CATTCCGTCTCGGCTCAACT
RM262-R	CAGAGCAAGGTGGCTTGC
R2250-F	TACTAGTCCACGGCTCGAAG
R2250-R	GCCCATCTCCGAGACCAC
RM263-F	CCCAGGCTAGCTCATGAACC
RM263-R	GCTACGTTTGAGCTACCACG
R2287-F	GGTCTCATCACGCCAAGAAC
R2287-R	GGATTGATCGTTGGGTTCCG
RM318-F	GTACGGAAAACATGGTAGGAAG
RM318-R	TCGAGGGAAGGATCTGGTC
R2318-F1	GAAGGTGACCAAGTTCATGCTAGCAGGAGGAGTGCCTTCAA
R2318-F2	GAAGGTCGGAGTCAACGGATTAGCAGGAGGAGTGCCTTCAG
R2318-R	TGACGTACACGACGGAGCCA
RM240-F	CCTTAATGGGTAGTGTGCAC
RM240-R	TGTAACCATTCCTTCCATCC
R2329-F1	GAAGGTGACCAAGTTCATGCTAACTGATTCTGTGAAAAAAA
R2329-F2	GAAGGTCGGAGTCAACGGATTAACTGATTCTGTGAAAAAAT
R2329-R	AGGCGAAATACATTATTATG
R2340-F	GTCCTTGTAGGCTCGGCTTA
R2340-R	TCGACCAGATTTTGAAGAAAACCA
RM208-F	TCTGCAAGCCTTGTCTGATG
RM208-R	TAAGTCGATCATTGTGTGGACC
R3988-F	GGCGTGCTGAGATTACAAGG
R3988-R	TGAGCAGCAGATCGAGCATA
R3237-F	GTCATGAAACAGCGGTTGGT
R3237-R	CGTCTCAACCTATCAGAAAAGGA
R3266-F	ACCCCGCCACTTATTCAGAT
R3266-R	TGTGTTTGCACCATCATAACTGA
R3423-F	GCGAGAGATGCCCAACAATT
R3423-R	GGCGTACCACTCAACACTCA
R3598-F	ACAAGAAGGTGACTGAGGCA
R3598-R	ACAAGAAGGTGACTGAGGCA
R3734-F	TGTGTCATGCTAGGAATGCA
R3734-R	AGCAGAACACTCCTATACGTACT
RM232-F	CCGGTATCCTTCGATATTGC
RM232-R	CCGACTTTTCCTCCTGACG
R3117-F	GATCGATTGGTCCCGGATCT
R3117-R	GATGGGATGGGACGAACC
RM554-F	GTTCGTCCGTCTCTCGTCTC
RM554-R	CCCAAAAATCTGTGCCTCTC
RM282-F	CTGTGTCGAAAGGCTGCAC
RM282-R	CAGTCCTGTGTTGCAGCAAG
R3144-F	CACCCTCATCTTAGCGAGCT
R3144-R	GACGGCGAGCTTAATTGTGT
R3162-F	CAGATCTTAAGTGAGCGACA
R3162-R	TGGAGTTCTGATCTGAGGGC
R3245-F	TGAGCTAACAAGGTGAGGGA
R3245-R	TTGTGACAGATCTCGCGTTG
R3269-F	ACTGCAAGAATTTCCCTGAAGA
R3269-R	GGCATATCACCAACACTTTGC
R3300-F	TTCTTTCGGTGCTCATCACT
R3300-R	GGCTGGGTGTAGCATAAACA
RM571-F	GGAGGTGAAAGCGAATCATG
RM571-R	CCTGCTGCTCTTTCATCAGC
RM227-F	ACCTTTCGTCATAAAGACGAG
RM227-R	GATTGGAGAGAAAAGAAGCC
RM335-F	GTACACACCCACATCGAGAAG
RM335-R	GCTCTATGCGAGTATCCATGG
R4467-F	TGACTAAGGTTTGGCATGCG
R4467-R	TCATTTTGCCGCATCGAATG
RM261-F	CTACTTCTCCCCTTGTGTCG
RM261-R	TGTACCATCGCCAAATCTCC
R4100-F	TCCGTGTCCAACACCCTAAA
R4100-R	TATGAGCCGTTGGGTTCGAT
RM307-F	GTACTACCGACCTACCGTTCAC
RM307-R	CTGCTATGCATGAACTGCTC
R4165-F	TCTTTCTCAGAGACAGCACCA
R4165-R	CATGCAGCAACGAGTTCTGG
R4207-F	AGCAAGGAGGAACGAAGAAA
R4207-R	TACACATGTGCAGTGCTTCG
R4245-F	GTGTACATTGGTGCAACTTTACA
R4245-R	AAGCACGACCACCTGTCTAA
RM241-F	GAGCCAAATAAGATCGCTGA
RM241-R	TGCAAGCAGCAGATTTAGTG
R4303-F1	GAAGGTGACCAAGTTCATGCTTAGTGTTGGTTTTAGATTGG
R4303-F2	GAAGGTCGGAGTCAACGGATTTAGTGTTGGTTTTAGATTGT
R4303-R	ATAGCGATATAAAATCCTTG
R4306-F	ACCCAAATCCCAGATGGCTT
R4306-R	AGATGCAGCAAACAAGGCAA
RM255-F	TGTTGCGTGTGGAGATGTG
RM255-R	CGAAACCGCTCAGTTCAAC
R4314-F1	GAAGGTGACCAAGTTCATGCT GTCACTGTGGATATGTTTGA
R4314-F2	GAAGGTCGGAGTCAACGGATT GTCACTGTGGATATGTTTGG
R4314-R	TCATATCCTTACCGGTAGCT
RM127-F	GTGGGATAGCTGCGTCGCGTCG
RM127-R	AGGCCAGGGTGTTGGCATGCTG
RM567-F	ATCAGGGAAATCCTGAAGGG
RM567-R	GGAAGGAGCAATCACCACTG
RM122-F	GAGTCGATGTAATGTCATCAGTGC
RM122-R	GAAGGAGGTATCGCTTTGTTGGAC
R5147-F	TCTCAACCTGTCTCGACACC
R5147-R	CTCGCCATAACCCTTGAACG
RM413-F	GGCGATTCTTGGATGAAGAG
RM413-R	TCCCCACCAATCTTGTCTTC
RM405-F	TCACACACTGACAGTCTGAC
RM405-R	AATGTGGCACGTGAGGTAAG
RM574-F	GGCGAATTCTTTGCACTTGG
RM574-R	ACGGTTTGGTAGGGTGTCAC
RM169-F	TGGCTGGCTCCGTGGGTAGCTG
RM169-R	TCCCGTTGCCGTTCATCCCTCC
RM249-F	GGCGTAAAGGTTTTGCATGT
RM249-R	ATGATGCCATGAAGGTCAGC
RM509-F	TAGTGAGGGAGTGGAAACGG
RM509-R	ATCGTCCCCACAATCTCATC
RM163-F	ATCCATGTGCGCCTTTATGAGGA
RM163-R	CGCTACCTCCTTCACTTACTAGT
R5191-F	TCTTGCCCGTCACTGCAGATATCC
R5191-R	GCAGCCCTAATGCTACAATTCTTC
R5213-F	TTGGGTAGCTTGAGGTCAGG
R5213-R	CAGGGAAGAAACCAAACGGG
R5235-F	AATTAGCCCCCTTTCCTCGA
R5235-R	GTGCGTTCACATGACACACA
RM87-F	CCTCTCCGATACACCGTATG
RM87-R	GCGAAGGTACGAAAGGAAAG
RM480-F	TGGTACTCACCATGCAAGTAGAACG
RM480-R	ATGCTCAAGCATTCTGCAGTTGG
R5295-F	CTCAGACTCGTGGCGATTTC
R5295-R	AGCATCATACGTTGCACTGT
R6209-F	AGGAAACCCGATGCTGGTAC
R6209-R	AGTCGCAGTCGCAGATAAGA
R6178-F	TGTACAGAGCTGTGGCATACA
R6178-R	TGCAAACACGTTGAGCTCAA
R6647-F	CCCAGGAAAAGCAGTGAGC
R6647-R	TGCCAGAATCCCAGTGCATA
R6713-F	TCCTCTACATCAAAGCTGCCA
R6713-R	TGCCAGGGACATCAAAATCAG
R6121-F	ACAAGCTAGTGTGTATGCCTAGT
R6121-R	ACTTCACTTTTGGGCTGCAA
R6168-F	CAATCCGGATGGGCAACAAT
R6168-R	CCTGAAAAAGGTTTGCCTGGT
R6175-F	TGCGTTTGATTTTTGTCGTCC
R6175-R	CATTCGCATCGACCGAAGAG
R6210-F	ACGTCAACCAGTCCACGTAT
R6210-R	GAAGAAGCTAGTAGATGAATCCGT
R6230-F	CCAACACCCAAGTCACAAGT
R6230-R	ACCGTGGAAGAGGGATATGG
R6276-F	GTGATGCGTCTCCCGGTAT
R6276-R	GCGATAAAACAAAAGAGGCACA
RM427-F	TCACTAGCTCTGCCCTGACC
RM427-R	TGATGAGAGTTGGTTGCGAG
RM481-F	TAGCTAGCCGATTGAATGGC
RM481-R	CTCCACCTCCTATGTTGTTG
R7554-F	TACACTCTCTGCCTTGTGCT
R7554-R	TTGTTAGCACCCAGTTTGCC
R7773-F	TTGGTTGTGCGAATACCACC
R7773-R	CTGCACGGTCCTGGTACC
R7100-F	AGGACAACGTCAACTCTCCT
R7100-R	CAACCTGTCCTGAAACTGGC
RM542-F	TGAATCAAGCCCCTCACTAC
RM542-R	CTGCAACGAGTAAGGCAGAG
RM214-F	CTGATGATAGAAACCTCTTCTC
RM214-R	AAGAACAGCTGACTTCACAA
R7155-F	TTTGGGAAGTGAGCCTGTTG
R7155-R	TGCCACAAAGATGAGAACTACTC
R7181-F	ACATGCCCAAATATGCGTTACT
R7181-R	TGTCCATCCGAGCTCATTTT
RM418-F	TCGCGTATCGTCATGCATAG
RM418-R	GAGCACATATGCCACGTACG
RM11-F	TCTCCTCTTCCCCCGATC
RM11-R	ATAGCGGGCGAGGCTTAG
R7221-F	TCTATTAGCACCGGACCGTC
R7221-R	GCCCCTCTTGATCTTTTGCG
RM10-F	TTGTCAAGAGGAGGCATCG
RM10-R	CAGAATGGGAAATGGGTCC
RM336-F	CTTACAGAGAAACGGCATCG
RM336-R	GCTGGTTTGTTTCAGGTTCG
R7240-F	CATGCAAGCAGAGACAGGAA
R7240-R	TGCTTGGGATTCTGAGCTGA
R7259-F	ACAATCTCCAATGGCCTCCA
R7259-R	GGTTGATAGGTGCTGGAGGT
RM234-F	AGTATTGGCTCCTGCACCAG
RM234-R	GGTTATTCTCTCACCAGCAACC
RM248-F	CAACCACGACACCGCCGTGTTG
RM248-R	TGCAGCTGCGCCACAGCCATAG
R8354-F	GCCGTCCAGCCCAATTAATT
R8354-R	CGCTTTCCTTGTACGGATGG
R8234-F	TGCACGCAAGAGAATCAGTT
R8234-R	GCAAGGGCAGCGATTAAGTT
R8464-F	TTCACCAACTTAACATGCATGAA
R8464-R	GCAGCCTTTCTTGTGAGCTC
R8798-F	GTAGCAACACCACGCTGTTT
R8798-R	CAGAACCTGATATCAACATGGCA
R8173-F	ACCTAAGTCTGTGTGGCCTT
R8173-R	AGACCACCACAGTTACAGCT
R8187-F	TCAATAAGCAGGGGTTGATTCC
R8187-R	ACATGCTCTGTGTAGCGTAC
R8226-F	AAGAAGTCGATCTGGGCTGT
R8226-R	TGTGCTGTCTCTTATGCTCCA
R8274-F	ACTTACTGCTGAGGCTCAGT
R8274-R	ACACAGACGATCTTACACGC
R9164-F	TTGTTTGCTGCTAGCCAAGG
R9164-R	GCAAGATCACCTTTATCAACAAACC
R9380-F	TCAGCTGACAACAAACGGAC
R9380-R	AAAGCAGCTGGGATAGGGTT
RM444-F	GCTCCACCTGCTTAAGCATC
RM444-R	TGAAGACCATGTTCTGCAGG
R9852-F	ACGTCGTGTTGTTGTCGATC
R9852-R	GCTTGACTCGGCAGAAAACA
R9100-F	GGGCTTATTGTCTGGCCATT
R9100-R	TCGCACATGTACTCCCCTTT
RM296-F	CACATGGCACCAACCTCC
RM296-R	GCCAAGTCATTCACTACTCTGG
R9125-F	TACAGTTGCCTTGGAGGGTC
R9125-R	ACCCTTACCATCTGAAGCATCA
RM566-F	ACCCAACTACGATCAGCTCG
RM566-R	CTCCAGGAACACGCTCTTTC
R9178-F	TGTAGAGTCTTCCCACACCT
R9178-R	TGCTATTTGGGCACTGCTTC
RM553-F	AACTCCACATGATTCCACCC
RM553-R	GAGAAGGTGGTTGCAGAAGC
RM160-F	AGCTAGCAGCTATAGCTTAGCTGGAGATCG
RM160-R	TCTCATCGCCATGCGAGGCCTC
R9224-F	CGGCTCAGCACCAAACTTTA
R9224-R	TCATCTGTGAAAAATTAAGCACACT
R1045-F	TCCCGATTGCACTATGTTGT
R1045-R	ATCCCACCCCTTTCTCGTG
R1058-F	CGTCATTGCCAAGTACTGCA
R1058-R	TCTGACCCAGGACATTCTCT
R1010-F	ACCATACCGTTTAGCTTCATGC
R1010-R	AGTGATACATGACTCATCCCGT
R1014-F	CCTCGTCAACGGAATTAGCG
R1014-R	TTGCTATTCGTGGCAATCGG
R1016-F	AACCTGTTAACCACCTGCTT
R1016-R	TCGGAAAGACAACAAACAGGT
R1018-F	TGAGTCACATCCGGTCGTAA
R1018-R	GGAGTATGCGATGAAGGGGA
R1020-F	CGTGAAGCCTCGGAACTACA
R1020-R	CGAACAATGTTTTCTTTTGGAACG
R1022-F	TGCTTTGACAAGTAACGGCA
R1022-R	GGTCTGCAGATCAAGAGGGA
R1023-F	GAACAATGCCCTGGAATCAGT
R1023-R	CAGAGAAGAAAACCGCAGCC
R1153-F	CAGTCAGACGAGGCCAAGTA
R1153-R	CCCAGGAGTCGAACAATCCT
R1175-F	GCTCCAAACAGATCGCCTC
R1175-R	CACACAAGCCCTGTCTCACGACC
RM120-F	TTCGGGCCTATCTGTCAGTC
RM120-R	CCTCCATCCTAGAACCTCCA
R1116-F	CGCTGCGTCATGAGTATGTA
R1116-R	ACCTTTAAATAGAGACACCCAGTAA
RM287-F	TTCCCTGTTAAGAGAGAAATC
RM287-R	GTGTATTTGGTGAAAGCAAC
RM209-F	ATATGAGTTGCTGTCGTGCG
RM209-R	CAACTTGCATCCTCCCCTCC
RM229-F	CACTCACACGAACGACTGAC
RM229-R	CGCAGGTTCTTGTGAAATGT
RM21-F	ACAGTATTCCGTAGGCACGG
RM21-R	GCTCCATGAGGGTGGTAGAG
RM254-F	AGCCCCGAATAAATCCACCT
RM254-R	CTGGAGGAGCATTTGGTAGC
R1125-F	TCTGCTGAGGCTTGTAGCAT
R1125-R	AGCGGTGTTGGATATACCCA
R1126-F	CATACGACGAATGCAAGCCA
R1126-R	GGCCACAAAGCTTGATTTGC
R1273-F	TTACGCATGGCTTTGCATGA
R1273-R	TCGACCCAGGCAGAATCTAC
R122-F	ACTGACACTGGTGGTCTTCA
R122-R	ACTACATCGACCCCTGTTGT
R1267-F	TGTGCAAGGGGAACTTCTCA
R1267-R	TTGCTCCTTCATGAGATCGC
R1274-F	AAGAAGAAGCCGGAGCGT
R1274-R	CACCACATTCTCCTTCAACCT
R1210-F	GGTTCTTATTACTGCCGAGATAACT
R1210-R	CCAAGGGAAATTCGAGTAATATGC
R1214-F	CGGTCATGTTCTCATATTTTCTGG
R1214-R	TAGAGGATGGTGCACGTGAG
R1216-F	ATATAGCGTCGTGTCGTAAGG
R1216-R	TTGGAGATTTTGGTGCTGCC
R1217-F	GCCTGAATTCAAAACTATTTCGGG
R1217-R	AGGAGTACTCTGCTCAATGAATT
R1218-F	AAATAACAACAGCAGAGTGGCA
R1218-R	ATCTACACTCAGTCCCTCACC
R1222-F	TGAGCATCCTAGCTGTGTCA
R1222-R	TATCAGATTTCCCCGGCACA
R1224-F	AGCTGCTGATTAAGGGCTTG
R1224-R	GGAGCTTGGTATCCAGCCAA
R1226-F	GCTCTCAAAGGAAGACGACG
R1226-R	CGATGATCGAGGTAGGTGCT
R1336-F	ATCAAGGTACCTAGACCACCAC	Fine-mapping
R1336-R	TCCTGGTGCAGCTATGTCTG
R1342-F	GCCCAAGCATTCCAAATGAT
R1342-R	TGACCAAATAACCTGGCGTT
R1344-F	GGCTTACCAGGTGAGTTC
R1344-R	CATCACGCAGACACATAGA
R1346-F	CCCTGCTTTGTTGTCCTC
R1346-R	AGTGCTTGTGTGCTCTTC
R1348-F	GGGAGTGTGAGTGAACTTAT
R1348-R	CATCCCTGATTCCGTTCC
R1350-F	CAAGGCTGATGACCACTG
R1350-R	GAGGAGTTGAGCTTGAGTAG
R5594-F	GGGCTATTGTGTTGATTCAT
R5594-R	CCTTCCTTAGAACCTACAGATA
R5101-F	GGTGTAGTATTTGCTGTCTGTCA
R5101-R	TCTGAGAATGTGCAGCTCCT
R51142-F	GGTAATCCTCTGCTTATTCAC
R51142-R	TCTCTGACCAAACCAATCC
R51145-F	CGTTCAGGTAACACAAACAA
R51145-R	AGCCTGCACATAATGATGG
R5145-F	TTACAGACTGGTACTACTAG
R5145-R	CATGGCGATTACGTGAAG
R7262-F	GTACGTGTACTTGTCTGATT
R7262-R	GATGTGTATGCGGTAAGTT
R7263-F	TCTACACGATTGATACCTACAG
R7263-R	TTGCTTCTTACGGTTCTCTT
R7265-F	CTTAATTCTCACGAGCTGATC
R7265-R	GCCTAGCTTGCAGTGTAAT
R7266-F	CCGTCCTGGTGGTGAATT
R7266-R	TTGCTGTGTTGCTCAATCA
R7267-F	GCGATGAAATTCAGTAAACG
R7267-R	ACATATCCAACCAGCACAC
R7270-F	GGGTGTTCTTCGTAGAGG
R7270-R	CTGGAGATGTTGATAAGTCA
R7275-F	GAATGGAAGACACAATCATG
R7275-R	GGTTTATTATCGAGAGGTAC
R7277-F	TTCCCTGGGATCAGTTTG
R7277-R	CAGCCTTTACCGATAATGG
R7281-F	AAGGAGGAAGAAGCATGTG
R7281-R	TCGTGCATCATTGGAGTC
R7283-F	GCATGTCCTGATGATCGGC
R7283-R	CACGACTTCCTCTTCTCCGG
R7288-F	TTCTGTGGCCTTCATTCG
R7288-R	CTATTCGCTAGATTAGCAAGC
R7291-F	ACAGACCAAACTGAGGCATTG
R7291-R	GGCGCAATGTTCGATACTGA
R7292-F	ATGATCTGTGCAATGCCCAG
R7292-R	GCAAGAGTCTAACTTGGAGGC
R7293-F	GGCGCGTGGAATGAAAAAAG
R7293-R	GACAAGCAAAAGCAAGCGTC
R9183-F	GTGTTAGGATTGATGGTCATTC
R9183-R	CCGAGAGGTTGGTCACTT
R9193-F	ACTTTGAAGACTCGGGTTT
R9193-R	CCAGCCTGATTGGACATC
R9194-F	CGCAAAAGGTGGAAAGACTGT
R9194-R	CTAGGGCAAACTTGTGCAGC
R9196-F	GGAGTTCCAACACATTAGGTAGG
R9196-R	GGGCCTAATCAACCAGGGTA
R9197-F	TCTTTTCATGTCTTTGGAGGCC
R9197-R	GGGCTGACTGACTTCCAGAT
R12244-F	TTCACTTCACCCTAACCAAA
R12244-R	GCCATTGCTGAGATGACA
R12246-F	AGTTGCATTGCCAGGGTTTT
R12246-R	ATGGGGTCCAAAAAGTGCAG
R12249-F	ATTGACGCTCACAGAACC
R12249-R	TACGACCAGCAGCATAAG
R12252-F	AGACATTACTGCGTGCTC
R12252-R	CTTAGGATTGGCGAAGACA
R12254-F	GGCCAGTACGTATATACAGAT
R12254-R	AAGGAGTAGCTAGATCAACAG
R12256-F	TCGGACCTGATATACTCGTA
R12256-R	GTGTTTAGGACATAGCAGTTAG
ActinqF	TGGCATCTCTCAGCACATTCC	qRT-PCR
ActinqR	TGCACAATGGATGGGTCAGA
CDKA1qF	GGTTTGGACCTTCTCTCTAAAATGC
CDKA1qR	AGAGCCTGTCTAGCTGTGATCCTT
CDKA2qF	GGTTTGGACCTTCTCTCTAAAATGC
CDKA2qR	AGAGCCTGTCTAGCTGTGATCCTT
CYCA2.1qF	AGGTTGTCAAGATGGAGAGCGA
CYCA2.1qR	CGCTTTTTGTCTTCCTGGCA
CYCA3;1qF	CAAATCCATCAACCGCCAGAA
CYCA3;1qR	TCAACTCAGATGCCCTGTAGCG
CYCA3;2qF	AGGTTGTCAAGATGGAGAGCGA
CYCA3;2qR	CGCTTTTTGTCTTCCTGGCA
CDKBqF	AAGTTTGGCCAGGAGTGAGCA
CDKBqR	TCAAGAGCATCAGCGTCGAGA
CYCB1;1qF	CACTCTCAAGCACCACACTGGA
CYCB1;1qR	ACAACCCTCAGCTTGCTCTCAG
CYCB2.2qF	CTCAAGGCTGCACAATCTGACA
CYCB2.2qR	GCATTGACGGCTGGAATTTG
CDC20qF	TCGAATCACCTGTTTGTTGGC
CDC20qR	TGGAGACAATCCAACGCAAAG
CYCD1;1qF	CCGTCGCTCGCATTCGTA
CYCD1;1qR	TCATGTGCCTGGTGGTGA
CYCD3qF	CCTTCCACACTGACGGTACAGTT
CYCD3qR	TGCCGCTGCCAAATAGACA
CYCT1qF	GCTTCTTTCAGAGGGTCAT
CYCT1qR	GCATTTCAAGTACACGAGGT
CYCD4qF	GCCATGGAGTTGATACATCCAA
CYCD4qR	CCAGTAGGGCTCCGTGGAAT
CYCD6qF	CTACCTCGCGCTCAACTACGT
CYCD6qR	CGAGGGTGAGGCAGCTGAT
CYCIaZmqF	CACTCTCAAGCACCACACTGGA
CYCIaZmqR	ACAACCCTCAGCTTGCTCTCAG
E2F2qF	TGTTGGTGGCTGCCGATAT
E2F2qR	CGCCAGGTGCACCCTTT
MAPKqF	ACAGAGCAGCCGAATTTTGAGA
MAPKqR	TTCAGCGAAGCTCACACTTGG
H1qF	GCAAGGCACCTGCAGCTT
H1qR	AGGCAGCCTTTGTACAGATCCT
KNqF	CACCAGCTTCAAGAGATCGTGA
KNqR	CCGGAATTGAGACACAACTGC
MCM2qF	AAGTTGGCAAAAGATCCACGG
MCM2qR	CCCCCAAACATAGCTAGTGCAA
MCM3qF	TTCATGCGTCACTAAATGCGAG
MCM3qR	TGAATCTGGAAGCCCAATGTTC
MCM4qF	CCCGAATGCGATTCTCTGAA
MCM4qR	ACCAGTGGCATGATCAGTTGC
EXPA3qF	CAGGGGTGTGGGTGTTTGAG
EXPA3qR	GCCTCTCCAGAACCTCGTAGC
EXPA4qF	GGCTATGCTGAGGCTGCTAATT
EXPA4qR	CTCCCCTTTACTACTACCACTACACT
EXPA5qF	AAGGCTGTGGCTTGATTGACA
EXPA5qR	TTAGGCCCAATTTTGCTATTTTG
EXPA6qF	GCAAGAGAAGGCAAGGCATTTC
EXPA6qR	ACTAAGAGCAGAGCAGCAAACTG
EXPA7qF	TGAAGCAAAACTGCAATATACCCTCTT
EXPA7qR	CCGAAGAAGAACCCAAACTTAACCA
EXPA10qF	TGACCAACTACAACGTGGTCCC
EXPA10qR	GCCAGTGTATGTTTTGCCGAAG
EXPB4qF	GTCGGTCTGTGTTGCGATTTG
EXPB4qR	CCTCCATTTCCCACACAGCTT
EXPB7qF	ACGGTGATCATCACGGACAT
EXPB7qR	TCGAAGTGGTACAGCGACACT
